# Supplementary material for: catena-Poly[[(N,N-di­methyl­cyanamide-κN)lithium]-μ3-bromido]
Source: Acta Crystallogr Sect E Struct Rep Online. 2014 Jan 29;70(Pt 2):m69–70. doi: 10.1107/S1600536814001652 (PMC3998269; doi:10.1107/S1600536814001652)
Supplement: Supplementary file 1 [file e-70-00m69-sup1.cif]

##############################################################################
#                                                                            #
# This CIF contains the data in a paper accepted for publication in          #
# Acta Crystallographica Section E. It conforms to the requirements of       #
# Notes for Authors for Acta Crystallographica Section E, and has been       #
# peer reviewed under the auspices of the IUCr Commission on Journals.       #
#                                                                            #
# Full details of the Crystallographic Information File format               #
# are given in the paper "The Crystallographic Information File (CIF):       #
# a New Standard Archive File for Crystallography" by S. R. Hall, F. H.      #
# Allen and I. D. Brown [Acta Cryst. (1991), A47, 655-685].                  #
#                                                                            #
# The current version of the core CIF dictionary is obtainable from          #
# ftp://ftp.iucr.org/pub/cif_core.dic.                                       #
#                                                                            #
# Software is freely available for graphical display of the structure(s)     #
# in this CIF. For information consult the CIF software page                 #
# http://www.iucr.org/resources/cif/software.                                #
#                                                                            #
# This file may be used for bona fide research purposes within the           #
# scientific community so long as proper attribution is given to the journal # 
# article from which it was obtained.                                        #
#                                                                            #
##############################################################################
data_I
_audit_creation_method     SHELXL-97
_database_code_depnum_ccdc_archive     'CCDC 982978'
_chemical_name_systematic
;\
<i>catena</i>-Poly[[(<i>N</i>,<i>N</i>-dimethylcyanamide-\k<i>N</i>)lithium]-\
\m~3~-bromido]
;
_chemical_name_common     ?
_chemical_formula_moiety     'C3 H6 Br Li N2'
_chemical_formula_sum     'C3 H6 Br Li N2'
_chemical_formula_iupac     '[Li Br (C3 H6 N2)]'
_chemical_formula_weight     156.85
_chemical_melting_point     ?
_symmetry_cell_setting     monoclinic
_symmetry_space_group_name_H-M     'P 21/c'
loop_
    _symmetry_equiv_pos_as_xyz
    'x, y, z'
    '-x, y+1/2, -z+1/2'
    '-x, -y, -z'
    'x, -y-1/2, z-1/2'
_cell_length_a     4.2680(8)
_cell_length_b     17.214(3)
_cell_length_c     8.9685(17)
_cell_angle_alpha     90.00
_cell_angle_beta     100.089(3)
_cell_angle_gamma     90.00
_cell_volume     648.7(2)
_cell_formula_units_Z     4
_cell_measurement_reflns_used     1538
_cell_measurement_theta_min     2.366
_cell_measurement_theta_max     26.483
_cell_measurement_temperature     200(2)
_exptl_crystal_description     block
_exptl_crystal_colour     colourless
_exptl_crystal_size_max     0.35
_exptl_crystal_size_mid     0.33
_exptl_crystal_size_min     0.32
_exptl_crystal_density_diffrn     1.607
_exptl_crystal_density_meas     ?
_exptl_crystal_density_method     'not measured'
_exptl_crystal_F_000     304
_exptl_absorpt_coefficient_mu     6.215
_exptl_absorpt_correction_type     multi-scan
_exptl_absorpt_process_details     '(SADABS; Bruker, 2000)'
_exptl_absorpt_correction_T_min     0.2196
_exptl_absorpt_correction_T_max     0.2410
_exptl_special_details     ?
_diffrn_ambient_temperature     200(2)
_diffrn_radiation_type     MoK\a
_diffrn_radiation_wavelength     0.71073
_diffrn_radiation_source     'fine-focus sealed tube'
_diffrn_radiation_monochromator     graphite
_diffrn_measurement_device_type     'Bruker SMART APEX CCD'
_diffrn_measurement_method     '\w'
_diffrn_detector_area_resol_mean     ?
_diffrn_reflns_number     3498
_diffrn_reflns_av_R_equivalents     0.0315
_diffrn_reflns_av_sigmaI/netI     0.0334
_diffrn_reflns_theta_min     2.37
_diffrn_reflns_theta_max     25.05
_diffrn_reflns_theta_full     25.05
_diffrn_measured_fraction_theta_max     0.999
_diffrn_measured_fraction_theta_full     0.999
_diffrn_reflns_limit_h_min     -5
_diffrn_reflns_limit_h_max     3
_diffrn_reflns_limit_k_min     -20
_diffrn_reflns_limit_k_max     18
_diffrn_reflns_limit_l_min     -10
_diffrn_reflns_limit_l_max     10
_diffrn_standards_number     ?
_diffrn_standards_interval_count     ?
_diffrn_standards_interval_time     ?
_diffrn_standards_decay_%     ?
_refine_special_details
;
Refinement of <i>F</i>^2^ against ALL reflections. The weighted <i>R</i>-factor
<i>wR</i> and goodness of fit <i>S</i> are based on <i>F</i>^2^, conventional
<i>R</i>-factors <i>R</i> are based on <i>F</i>, with <i>F</i> set to zero for
negative <i>F</i>^2^. The threshold expression of <i>F</i>^2^ >
\s(<i>F</i>^2^) is used only for calculating <i>R</i>-factors(gt) <i>etc</i>.
and is not relevant to the choice of reflections for refinement.
<i>R</i>-factors based on <i>F</i>^2^ are statistically about twice as large
as those based on <i>F</i>, and <i>R</i>- factors based on ALL data will be
even larger.
;
_reflns_number_total     1140
_reflns_number_gt     965
_reflns_threshold_expression     I>2sigma(I)
_refine_ls_structure_factor_coef     Fsqd
_refine_ls_matrix_type     full
_refine_ls_R_factor_all     0.0326
_refine_ls_R_factor_gt     0.0247
_refine_ls_wR_factor_gt     0.0582
_refine_ls_wR_factor_ref     0.0612
_refine_ls_goodness_of_fit_ref     1.034
_refine_ls_restrained_S_all     1.034
_refine_ls_number_reflns     1140
_refine_ls_number_parameters     67
_refine_ls_number_restraints     0
_refine_ls_hydrogen_treatment     constr
_refine_ls_weighting_scheme     calc
_refine_ls_weighting_details
         'calc w=1/[\s^2^(Fo^2^)+(0.0285P)^2^+0.3312P] where P=(Fo^2^+2Fc^2^)/3'
_atom_sites_solution_hydrogens     geom
_atom_sites_solution_primary     direct
_atom_sites_solution_secondary     difmap
_refine_ls_shift/su_max     0.001
_refine_ls_shift/su_mean     0.000
_refine_diff_density_max     0.572
_refine_diff_density_min     -0.382
_refine_ls_extinction_method     'SHELXL97 (Sheldrick, 2008)'
_refine_ls_extinction_coef     0.0053(16)
_refine_ls_extinction_expression
                                  'Fc^*^=kFc[1+0.001xFc^2^\l^3^/sin(2\q)]^-1/4^'
loop_
    _atom_type_symbol
    _atom_type_description
    _atom_type_scat_dispersion_real
    _atom_type_scat_dispersion_imag
    _atom_type_scat_source
    'C' 'C' 0.0033 0.0016
                         'International Tables Vol C Tables 4.2.6.8 and 6.1.1.4'
    'H' 'H' 0.0000 0.0000
                         'International Tables Vol C Tables 4.2.6.8 and 6.1.1.4'
    'N' 'N' 0.0061 0.0033
                         'International Tables Vol C Tables 4.2.6.8 and 6.1.1.4'
    'Li' 'Li' -0.0003 0.0001
                         'International Tables Vol C Tables 4.2.6.8 and 6.1.1.4'
    'Br' 'Br' -0.2901 2.4595
                         'International Tables Vol C Tables 4.2.6.8 and 6.1.1.4'
_computing_data_collection     'SMART (Bruker, 2000)'
_computing_cell_refinement     'SAINT (Bruker, 2000)'
_computing_data_reduction     'SAINT (Bruker, 2000)'
_computing_structure_solution     'SHELXS97 (Sheldrick, 2008)'
_computing_structure_refinement     'SHELXL97 (Sheldrick, 2008)'
_computing_molecular_graphics     'SHELXTL/PC (Sheldrick, 2008)'
_computing_publication_material     'SHELXL97 (Sheldrick, 2008)'
loop_
    _atom_site_type_symbol
    _atom_site_label
    _atom_site_fract_x
    _atom_site_fract_y
    _atom_site_fract_z
    _atom_site_U_iso_or_equiv
    _atom_site_adp_type
    _atom_site_calc_flag
    _atom_site_refinement_flags
    _atom_site_occupancy
    _atom_site_symmetry_multiplicity
    _atom_site_disorder_assembly
    _atom_site_disorder_group
    Li Li1 0.2655(11) 0.4372(3) 0.0594(6) 0.0289(11) Uani d . 1 1 . .
    Br Br1 0.81425(7) 0.485193(18) 0.18525(3) 0.03230(16) Uani d . 1 1 . .
    N N1 0.2914(7) 0.32132(16) 0.0517(3) 0.0475(8) Uani d . 1 1 . .
    N N2 0.5102(8) 0.18972(16) 0.0853(3) 0.0509(8) Uani d . 1 1 . .
    C C1 0.3896(8) 0.25987(19) 0.0667(4) 0.0352(8) Uani d . 1 1 . .
    C C2 0.3986(11) 0.1281(2) -0.0201(5) 0.0672(12) Uani d . 1 1 . .
    H H2A 0.2384 0.1487 -0.1023 0.101 Uiso calc R 1 1 . .
    H H2B 0.3037 0.0868 0.0327 0.101 Uiso calc R 1 1 . .
    H H2C 0.5779 0.1070 -0.0621 0.101 Uiso calc R 1 1 . .
    C C3 0.7254(9) 0.1720(2) 0.2260(5) 0.0581(11) Uani d . 1 1 . .
    H H3A 0.7997 0.2206 0.2775 0.087 Uiso calc R 1 1 . .
    H H3B 0.9081 0.1426 0.2035 0.087 Uiso calc R 1 1 . .
    H H3C 0.6130 0.1410 0.2916 0.087 Uiso calc R 1 1 . .
loop_
    _atom_site_aniso_label
    _atom_site_aniso_U_11
    _atom_site_aniso_U_22
    _atom_site_aniso_U_33
    _atom_site_aniso_U_12
    _atom_site_aniso_U_13
    _atom_site_aniso_U_23
    Li1 0.025(3) 0.022(3) 0.038(3) 0.0034(19) 0.001(2) 0.004(2)
    Br1 0.0248(2) 0.0371(2) 0.0339(2) 0.00073(13) 0.00223(13) 0.00497(14)
    N1 0.052(2) 0.0287(17) 0.057(2) 0.0056(14) -0.0034(15) 0.0025(14)
    N2 0.068(2) 0.0252(16) 0.053(2) 0.0129(14) -0.0071(16) -0.0022(14)
    C1 0.035(2) 0.032(2) 0.0363(19) -0.0027(15) -0.0003(14) -0.0015(14)
    C2 0.108(4) 0.036(2) 0.062(3) -0.003(2) 0.027(2) -0.0161(19)
    C3 0.050(2) 0.058(3) 0.065(3) 0.0178(19) 0.003(2) 0.019(2)
_geom_special_details
;
All e.s.d.'s (except the e.s.d. in the dihedral angle between two l.s. planes)
are estimated using the full covariance matrix. The cell e.s.d.'s are taken
into account individually in the estimation of e.s.d.'s in distances, angles
and torsion angles; correlations between e.s.d.'s in cell parameters are only
used when they are defined by crystal symmetry. An approximate (isotropic)
treatment of cell e.s.d.'s is used for estimating e.s.d.'s involving l.s.
planes.
;
loop_
    _geom_bond_atom_site_label_1
    _geom_bond_atom_site_label_2
    _geom_bond_site_symmetry_2
    _geom_bond_distance
    _geom_bond_publ_flag
    Li1 N1 . 1.999(5) ?
    Li1 Br1 1_455 2.535(5) ?
    Li1 Br1 3_665 2.541(5) ?
    Li1 Br1 . 2.553(5) ?
    Li1 Li1 3_565 3.179(9) ?
    Li1 Li1 3_665 3.251(10) ?
    Br1 Li1 1_655 2.535(5) ?
    Br1 Li1 3_665 2.541(5) ?
    N1 C1 . 1.137(4) ?
    N2 C1 . 1.312(4) ?
    N2 C2 . 1.445(5) ?
    N2 C3 . 1.457(5) ?
    C2 H2A . 0.9800 ?
    C2 H2B . 0.9800 ?
    C2 H2C . 0.9800 ?
    C3 H3A . 0.9800 ?
    C3 H3B . 0.9800 ?
    C3 H3C . 0.9800 ?
loop_
    _geom_angle_atom_site_label_1
    _geom_angle_atom_site_label_2
    _geom_angle_atom_site_label_3
    _geom_angle_site_symmetry_1
    _geom_angle_site_symmetry_3
    _geom_angle
    _geom_angle_publ_flag
    N1 Li1 Br1 . 1_455 113.1(2) ?
    N1 Li1 Br1 . 3_665 119.6(2) ?
    Br1 Li1 Br1 1_455 3_665 102.45(16) ?
    N1 Li1 Br1 . . 106.6(2) ?
    Br1 Li1 Br1 1_455 . 114.03(19) ?
    Br1 Li1 Br1 3_665 . 100.67(17) ?
    N1 Li1 Li1 . 3_565 135.1(3) ?
    Br1 Li1 Li1 1_455 3_565 51.30(14) ?
    Br1 Li1 Li1 3_665 3_565 51.15(14) ?
    Br1 Li1 Li1 . 3_565 118.2(2) ?
    N1 Li1 Li1 . 3_665 127.7(3) ?
    Br1 Li1 Li1 1_455 3_665 119.2(2) ?
    Br1 Li1 Li1 3_665 3_665 50.50(13) ?
    Br1 Li1 Li1 . 3_665 50.17(13) ?
    Li1 Li1 Li1 3_565 3_665 83.2(2) ?
    Li1 Br1 Li1 1_655 3_665 77.55(16) ?
    Li1 Br1 Li1 1_655 . 114.03(19) ?
    Li1 Br1 Li1 3_665 . 79.33(17) ?
    C1 N1 Li1 . . 161.0(3) ?
    C1 N2 C2 . . 121.0(3) ?
    C1 N2 C3 . . 118.4(3) ?
    C2 N2 C3 . . 119.9(3) ?
    N1 C1 N2 . . 178.5(4) ?
    N2 C2 H2A . . 109.5 ?
    N2 C2 H2B . . 109.5 ?
    H2A C2 H2B . . 109.5 ?
    N2 C2 H2C . . 109.5 ?
    H2A C2 H2C . . 109.5 ?
    H2B C2 H2C . . 109.5 ?
    N2 C3 H3A . . 109.5 ?
    N2 C3 H3B . . 109.5 ?
    H3A C3 H3B . . 109.5 ?
    N2 C3 H3C . . 109.5 ?
    H3A C3 H3C . . 109.5 ?
    H3B C3 H3C . . 109.5 ?
data_global
_journal_date_recd_electronic     2014-01-13
_journal_date_accepted     2014-01-23
_journal_name_full     'Acta Crystallographica, Section E'
_journal_year     2014
_journal_volume     70
_journal_issue      2
_journal_page_first     m69
_journal_page_last     m70
_journal_paper_category     QM
_journal_paper_doi     10.1107/S1600536814001652
_journal_coeditor_code     SJ5383
_publ_contact_author_name     'Meisu Zhou'
_publ_contact_author_address
;
Institute of Applied Chemistry
Shanxi University
Taiyuan 030006
People's Republic of China
;
_publ_contact_author_email     mszhou@sxu.edu.cn
_publ_contact_author_fax     '86 351 7010722'
_publ_contact_author_phone     '86 351 7010722'
_publ_section_title
;\
<i>catena</i>-Poly[[(<i>N</i>,<i>N</i>-dimethylcyanamide-\k<i>N</i>)lithium]-\
\m~3~-bromido]
;
loop_
    _publ_author_name
    _publ_author_address
    'Qianwen Xie'
;
Institute of Applied Chemistry
Shanxi University
Taiyuan 030006
People's Republic of China
;
    'Hongbo Tong'
;
Institute of Applied Chemistry
Shanxi University
Taiyuan 030006
People's Republic of China
;
    'Meisu Zhou'
;
Institute of Applied Chemistry
Shanxi University
Taiyuan 030006
People's Republic of China
;
