# Supplementary material for: catena-Poly[[(N,N-di­methyl­cyanamide-κN)lithium]-μ3-bromido]
Source: Acta Crystallogr Sect E Struct Rep Online. 2014 Jan 29;70(Pt 2):m69–70. doi: 10.1107/S1600536814001652 (PMC3998269; doi:10.1107/S1600536814001652)
Supplement: Supplementary file 2 [file e-70-00m69-Isup2.hkl]

# 
# h,k,l, Fc-squared, Fo-squared, sigma(Fo-squared) and status flag 
# 
data_I
_shelx_title ' s791b in P2(1)/c' 
_shelx_refln_list_code          4 
_shelx_F_calc_maximum      119.62 
_exptl_crystal_F_000       304.00 
_reflns_d_resolution_high  0.8394 
 
loop_ 
 _symmetry_equiv_pos_as_xyz 
 'x, y, z' 
 '-x, y+1/2, -z+1/2' 
 '-x, -y, -z' 
 'x, -y-1/2, z-1/2' 
 
_cell_length_a     4.2680 
_cell_length_b    17.2143 
_cell_length_c     8.9685 
_cell_angle_alpha  90.000 
_cell_angle_beta  100.089 
_cell_angle_gamma  90.000 
 
_shelx_F_squared_multiplier     1.000 
 
loop_ 
 _refln_index_h 
 _refln_index_k 
 _refln_index_l 
 _refln_F_squared_calc 
 _refln_F_squared_meas 
 _refln_F_squared_sigma 
 _refln_observed_status 
   1   0   0      194.70      221.02      6.85 o 
   2   0   0     5820.27     6068.20    221.39 o 
   3   0   0     3295.77     3569.22     97.43 o 
   4   0   0        5.97        2.27     12.09 o 
   5   0   0      724.22      709.00     32.94 o 
   1   1   0      127.46      157.82      7.16 o 
   2   1   0      571.96      606.85     16.14 o 
   3   1   0       35.26       41.83      7.59 o 
   4   1   0       24.08       23.02      8.90 o 
   5   1   0        0.05       -3.13     11.84 o 
   0   2   0     4135.17     3727.52    140.35 o 
   1   2   0     5906.70     6468.62    103.48 o 
   2   2   0     4005.38     4218.53     98.46 o 
   3   2   0     4021.38     4132.45     90.88 o 
   4   2   0        1.00      -12.40      8.26 o 
   1   3   0      662.52      728.42     18.43 o 
   2   3   0      154.84      162.83      5.24 o 
   3   3   0        0.59        5.15      7.24 o 
   4   3   0      185.68      192.59     19.20 o 
   0   4   0     8442.01     8445.68    633.17 o 
   1   4   0     1907.18     2084.50     41.74 o 
   2   4   0     2543.01     2576.70     42.71 o 
   3   4   0     3249.05     3331.92     74.37 o 
   4   4   0       25.50       18.65     10.41 o 
   1   5   0     1192.01     1235.84     23.40 o 
   2   5   0      919.77      962.52     17.51 o 
   3   5   0       88.16       98.38      9.56 o 
   4   5   0      392.02      409.17     41.10 o 
   0   6   0    13101.72    12739.54    318.13 o 
   1   6   0      691.44      700.56     12.81 o 
   2   6   0     2624.24     2705.85     45.04 o 
   3   6   0     2264.51     2300.86     45.04 o 
   4   6   0       14.72        5.80     12.34 o 
   1   7   0     2853.81     3005.77     55.30 o 
   2   7   0      645.87      645.07     13.26 o 
   3   7   0       31.89       35.22      6.15 o 
   4   7   0      765.80      795.27     34.14 o 
   0   8   0     2331.74     2164.38     55.96 o 
   1   8   0      699.09      715.67     16.04 o 
   2   8   0      612.45      636.52     13.43 o 
   3   8   0     1206.21     1240.80     27.16 o 
   4   8   0      136.12      134.23     18.06 o 
   1   9   0     2587.11     2583.92     48.53 o 
   2   9   0     1705.48     1706.33     29.96 o 
   3   9   0      440.21      427.46     16.46 o 
   4   9   0      538.14      542.01     29.00 o 
   0  10   0     1791.98     1771.66     46.73 o 
   1  10   0      226.16      211.57      7.96 o 
   2  10   0      348.70      354.65     11.63 o 
   3  10   0     1025.86     1010.17     27.63 o 
   4  10   0        2.86        2.11     15.02 o 
   1  11   0     3179.45     3194.84     60.03 o 
   2  11   0      915.64      901.96     20.78 o 
   3  11   0      150.60      157.03     11.24 o 
   4  11   0      780.15      716.40     87.17 o 
   0  12   0     1175.56     1117.46     31.52 o 
   1  12   0      101.83      106.22      6.77 o 
   2  12   0      483.60      454.62     14.18 o 
   3  12   0      156.92      143.83     11.49 o 
   4  12   0        0.50       14.86     17.27 o 
   1  13   0     2192.43     2110.49     41.72 o 
   2  13   0     1084.49     1061.98     24.37 o 
   3  13   0      249.63      244.13     13.86 o 
   0  14   0        4.45       -8.34      9.87 o 
   1  14   0      142.36      143.97      9.23 o 
   2  14   0       41.33       51.86      7.45 o 
   3  14   0       90.13       79.23     11.26 o 
   1  15   0     2115.46     1874.57     45.12 o 
   2  15   0      455.57      419.84     14.79 o 
   3  15   0       94.14       86.93     14.34 o 
   0  16   0      418.87      356.92     24.76 o 
   1  16   0       65.20       65.82      9.99 o 
   2  16   0        2.36       -2.41      7.18 o 
   3  16   0        7.91       17.85     11.11 o 
   1  17   0      688.14      575.67     45.85 o 
   2  17   0      626.85      615.62     22.27 o 
   0  18   0       30.66       22.24     13.90 o 
   1  18   0       10.13        8.07      9.73 o 
   2  18   0       13.51        7.41      9.73 o 
   1  19   0      451.88      428.78     24.06 o 
   0  20   0      131.76      107.33     19.05 o 
   1  20   0        2.64       -0.14     11.06 o 
  -5   1   1      586.69      539.84     20.65 o 
  -4   1   1     2224.46     2145.16     45.41 o 
  -3   1   1        8.03        2.85      6.29 o 
  -2   1   1    10543.44    10358.47    374.70 o 
  -1   1   1     2574.09     2613.71     88.77 o 
   0   1   1     1664.44     1852.64     49.75 o 
   1   1   1    12562.43    12997.77    233.64 o 
   2   1   1      640.24      612.76     14.38 o 
   3   1   1     1475.74     1521.29     36.71 o 
   4   1   1     1796.00     1845.52     40.19 o 
  -5   2   1       11.00        6.85     11.60 o 
  -4   2   1       73.40       42.95     10.34 o 
  -3   2   1       13.85        7.89      6.78 o 
  -2   2   1       45.31       40.32      2.98 o 
  -1   2   1       88.42       67.95      3.43 o 
   0   2   1       12.69       19.72      2.12 o 
   1   2   1      239.78      311.95      8.36 o 
   2   2   1      286.21      281.51      8.79 o 
   3   2   1      194.42      220.02     10.00 o 
   4   2   1       20.03        8.93      9.08 o 
  -5   3   1      475.36      483.57     19.77 o 
  -4   3   1     1623.66     1541.40     39.43 o 
  -3   3   1       37.52       36.62      7.30 o 
  -2   3   1     3469.31     3342.77     61.61 o 
  -1   3   1    14308.42    14501.21    375.39 o 
   0   3   1     4143.13     4042.27     72.42 o 
   1   3   1    13046.96    14033.88    350.34 o 
   2   3   1     1707.97     1778.21     33.50 o 
   3   3   1     2802.97     2880.56     65.29 o 
   4   3   1     1372.20     1394.82     32.41 o 
  -4   4   1        5.72        7.43      9.73 o 
  -3   4   1      610.61      572.11     21.74 o 
  -2   4   1      359.77      357.06      7.90 o 
  -1   4   1     1213.99     1356.35     26.89 o 
   0   4   1     3966.50     4009.19     71.96 o 
   1   4   1      493.56      531.53     10.25 o 
   2   4   1      494.53      524.69     11.22 o 
   3   4   1      349.35      336.88     14.93 o 
   4   4   1       78.43       86.54     10.50 o 
  -4   5   1     1108.55     1107.98     31.41 o 
  -3   5   1        6.53       16.12      7.07 o 
  -2   5   1     6845.54     7030.31    113.31 o 
  -1   5   1     2450.84     2519.20     59.11 o 
   0   5   1     2727.87     2677.20     48.71 o 
   1   5   1     5805.94     6135.13     98.81 o 
   2   5   1      435.61      440.16     13.21 o 
   3   5   1      737.58      787.52     19.05 o 
   4   5   1     1532.91     1512.18     47.24 o 
  -4   6   1      123.25      114.73     12.34 o 
  -3   6   1      817.39      861.39     43.53 o 
  -2   6   1       34.79       34.48      3.35 o 
  -1   6   1      447.09      417.27      9.86 o 
   0   6   1     2000.49     1964.95     32.50 o 
   1   6   1      530.15      630.85     13.68 o 
   2   6   1     2636.87     2867.36     48.01 o 
   3   6   1      329.57      370.22     15.74 o 
   4   6   1       53.62       57.55     12.61 o 
  -4   7   1      928.35      861.40     34.75 o 
  -3   7   1       35.83       38.60      5.92 o 
  -2   7   1     2367.95     2329.10     43.50 o 
  -1   7   1     2021.21     2006.95     41.06 o 
   0   7   1      231.40      213.14     11.80 o 
   1   7   1     5140.59     5367.65     97.35 o 
   2   7   1      872.68      913.25     17.69 o 
   3   7   1     1127.71     1101.40     24.81 o 
   4   7   1      897.60      955.42     38.23 o 
  -4   8   1      188.10      189.44     33.02 o 
  -3   8   1     1150.54     1127.82     28.98 o 
  -2   8   1      279.62      273.68      7.94 o 
  -1   8   1     1687.06     1689.14     32.40 o 
   0   8   1     2400.93     2482.31     41.21 o 
   1   8   1        3.79        3.26      3.51 o 
   2   8   1     1464.18     1518.44     27.27 o 
   3   8   1      922.92      904.44     21.90 o 
   4   8   1      131.66      110.83     17.94 o 
  -4   9   1      281.04      269.13     21.63 o 
  -3   9   1        0.46        3.12      7.13 o 
  -2   9   1      938.82      879.30     19.37 o 
  -1   9   1     1871.47     1865.97     35.86 o 
   0   9   1      102.11       91.56      5.78 o 
   1   9   1     3618.68     3633.22     67.17 o 
   2   9   1      574.39      592.61     13.38 o 
   3   9   1      919.42      945.33     26.75 o 
   4   9   1      491.98      460.06     27.44 o 
  -4  10   1       76.43       68.74     16.96 o 
  -3  10   1     1843.16     1838.04     63.03 o 
  -2  10   1      389.30      387.76     11.87 o 
  -1  10   1     2422.01     2479.20     46.96 o 
   0  10   1     3735.76     3900.00     70.42 o 
   1  10   1      352.32      360.03     11.57 o 
   2  10   1     1480.77     1459.54     30.26 o 
   3  10   1      437.11      453.82     25.92 o 
   4  10   1       63.44       73.27     18.18 o 
  -4  11   1      249.04      250.35     26.84 o 
  -3  11   1        0.84       10.51     11.95 o 
  -2  11   1     1113.33     1103.16     24.03 o 
  -1  11   1      267.68      248.71      9.02 o 
   0  11   1      189.24      175.71      8.61 o 
   1  11   1     1130.15     1099.64     23.79 o 
   2  11   1       20.42       42.13     11.16 o 
   3  11   1       52.67       64.00     11.12 o 
   4  11   1      255.78      276.92     47.42 o 
  -4  12   1      177.15      160.03     20.52 o 
  -3  12   1     1122.92     1058.39     30.40 o 
  -2  12   1      298.66      289.10     11.33 o 
  -1  12   1     1805.90     1781.58     35.55 o 
   0  12   1     1884.91     1753.38     38.74 o 
   1  12   1       21.65       24.38      6.24 o 
   2  12   1     1735.60     1742.59     35.92 o 
   3  12   1      578.44      624.35     22.25 o 
  -3  13   1        2.88        2.64      9.05 o 
  -2  13   1      109.85      106.44      7.95 o 
  -1  13   1      487.82      472.30     13.96 o 
   0  13   1      313.21      289.99     17.61 o 
   1  13   1       65.75       73.33      6.88 o 
   2  13   1      209.42      193.76      9.72 o 
   3  13   1      109.78       87.07     11.69 o 
  -3  14   1     1399.84     1404.13     37.11 o 
  -2  14   1       33.28       20.18      6.80 o 
  -1  14   1      845.80      809.60     20.23 o 
   0  14   1     2035.52     1981.10     54.30 o 
   1  14   1        1.67        2.89      6.39 o 
   2  14   1     1333.13     1347.10     30.02 o 
   3  14   1      415.89      433.65     19.84 o 
  -3  15   1        0.09       -0.34      9.96 o 
  -2  15   1       78.12       62.38      7.97 o 
  -1  15   1        0.51        3.02      6.60 o 
   0  15   1       39.74       36.16      8.75 o 
   1  15   1      297.01      262.28     14.55 o 
   2  15   1        4.62        5.51      7.78 o 
   3  15   1       16.76       14.81     11.04 o 
  -3  16   1      719.43      675.88     44.72 o 
  -2  16   1      303.16      296.41     12.49 o 
  -1  16   1     1191.06     1136.22     31.98 o 
   0  16   1     1302.94     1225.23     53.76 o 
   1  16   1       20.65       19.04      9.80 o 
   2  16   1      771.64      801.08     22.15 o 
   3  16   1      347.72      328.84     17.99 o 
  -2  17   1       34.90       25.35      8.22 o 
  -1  17   1        6.96       -1.39      8.86 o 
   0  17   1       38.02       39.95      9.98 o 
   1  17   1       41.13       30.92     10.07 o 
   2  17   1        5.07       11.46     10.12 o 
  -2  18   1       73.68       84.97     11.38 o 
  -1  18   1      270.09      240.82     17.45 o 
   0  18   1      881.22      816.64     28.88 o 
   1  18   1       20.56       19.86     19.46 o 
   2  18   1      690.84      658.00     27.29 o 
  -1  19   1        0.27      -13.28     10.07 o 
   0  19   1        5.50       19.83     10.47 o 
   1  19   1       28.08       31.85     22.31 o 
  -1  20   1      253.49      249.05     17.01 o 
   0  20   1      457.76      408.55     22.11 o 
  -5   0   2       80.68       69.73     17.79 o 
  -4   0   2     1325.78     1264.18     42.07 o 
  -3   0   2     3845.67     3791.67    142.28 o 
  -2   0   2       93.46      107.34      9.87 o 
   0   0   2     1508.93     1430.56     51.47 o 
   1   0   2       19.59       25.30      2.85 o 
   2   0   2     9047.84     9033.82    188.83 o 
   3   0   2      774.20      747.69     27.11 o 
   4   0   2     1052.29      998.40     38.70 o 
  -5   1   2        1.91       -1.23     11.70 o 
  -4   1   2        3.80       -1.89      9.08 o 
  -3   1   2        1.87       -2.28      7.26 o 
  -2   1   2       98.09      103.17      4.79 o 
  -1   1   2     5201.71     5178.01     91.91 o 
   0   1   2     2739.40     3100.69     63.77 o 
   1   1   2      727.74      767.02     13.48 o 
   2   1   2      174.60      171.51      5.18 o 
   3   1   2       59.57       73.47      9.49 o 
   4   1   2        1.44       12.27     10.92 o 
  -5   2   2       86.02       77.30     12.18 o 
  -4   2   2     1489.62     1400.65     40.45 o 
  -3   2   2     2893.96     2874.07     64.37 o 
  -2   2   2       32.20       28.81      2.41 o 
  -1   2   2     8621.11     8332.18    147.20 o 
   0   2   2     8624.86     8935.55    181.45 o 
   1   2   2     3717.76     4096.80     66.49 o 
   2   2   2     4539.95     4529.92     68.00 o 
   3   2   2      683.89      688.74     18.38 o 
   4   2   2      713.91      742.67     40.39 o 
  -5   3   2       29.41       19.58     13.17 o 
  -4   3   2      110.77      112.02     11.61 o 
  -3   3   2       36.23       31.48      6.87 o 
  -2   3   2      999.62     1045.76     18.37 o 
  -1   3   2       64.96       61.96      6.07 o 
   0   3   2        9.46       13.00      2.04 o 
   1   3   2     1688.77     1867.74     34.94 o 
   2   3   2       45.05       51.88      4.06 o 
   3   3   2      320.54      327.64     11.75 o 
   4   3   2       21.27       11.19     11.10 o 
  -4   4   2      900.49      952.36     28.18 o 
  -3   4   2     3274.61     3267.92     72.69 o 
  -2   4   2       89.08      109.98      4.04 o 
  -1   4   2     6003.02     5889.08     94.48 o 
   0   4   2     5362.25     5470.31     98.02 o 
   1   4   2      941.23      944.57     17.10 o 
   2   4   2     5919.29     6049.23     98.37 o 
   3   4   2      386.58      370.64     12.76 o 
   4   4   2      730.61      784.40     27.14 o 
  -4   5   2      153.91      169.03     17.46 o 
  -3   5   2      155.42      148.88      9.27 o 
  -2   5   2     1530.32     1518.98     26.08 o 
  -1   5   2       46.87       42.52      2.39 o 
   0   5   2     1462.09     1469.89     27.68 o 
   1   5   2      577.12      574.04     13.72 o 
   2   5   2        0.43       -0.88      4.38 o 
   3   5   2      365.99      385.99     13.24 o 
   4   5   2      289.35      311.78     17.87 o 
  -4   6   2      815.49      764.29     31.86 o 
  -3   6   2     1568.84     1557.82     57.00 o 
  -2   6   2       33.68       41.33      3.43 o 
  -1   6   2     5998.51     5845.15     93.99 o 
   0   6   2     4056.37     3916.92     71.11 o 
   1   6   2     1187.94     1258.24     30.13 o 
   2   6   2     3690.67     3779.54     62.78 o 
   3   6   2      331.78      342.59     12.74 o 
   4   6   2      535.71      561.68     35.16 o 
  -4   7   2      274.16      245.13     18.70 o 
  -3   7   2       42.36       48.47     15.22 o 
  -2   7   2     2201.78     2202.75     37.12 o 
  -1   7   2     1301.13     1279.32     25.03 o 
   0   7   2     3375.08     3334.63     61.04 o 
   1   7   2     2329.99     2381.26     44.93 o 
   2   7   2        1.44        1.04      4.40 o 
   3   7   2     1669.37     1706.09     35.68 o 
   4   7   2       41.57       62.32     13.40 o 
  -4   8   2      204.02      210.92     18.43 o 
  -3   8   2     1779.99     1713.53     40.73 o 
  -2   8   2        0.23        5.14      9.56 o 
  -1   8   2     3963.19     3931.41     71.99 o 
   0   8   2     1807.71     1711.69     54.03 o 
   1   8   2      569.56      604.46     14.58 o 
   2   8   2     2615.49     2672.16     45.72 o 
   3   8   2      103.81      118.11      8.73 o 
   4   8   2      343.87      345.98     47.56 o 
  -4   9   2      235.52      286.43     45.89 o 
  -3   9   2      465.25      448.00     16.74 o 
  -2   9   2     1743.48     1726.06     34.02 o 
  -1   9   2       87.56       77.07      5.23 o 
   0   9   2      897.24      834.74     19.92 o 
   1   9   2     2778.87     2791.30     52.73 o 
   2   9   2       54.76       60.53      5.63 o 
   3   9   2      461.90      523.41     22.87 o 
   4   9   2      537.25      523.41     29.46 o 
  -4  10   2      304.77      280.64     21.92 o 
  -3  10   2      445.62      437.54     23.10 o 
  -2  10   2       23.79       27.79      5.41 o 
  -1  10   2     1632.17     1573.63     31.23 o 
   0  10   2      883.79      916.35     18.79 o 
   1  10   2      254.61      259.30     18.97 o 
   2  10   2      994.07     1036.23     23.65 o 
   3  10   2      137.21      171.97     12.19 o 
   4  10   2      140.65      121.08     20.09 o 
  -4  11   2      365.31      350.06     23.27 o 
  -3  11   2      472.34      464.20     17.79 o 
  -2  11   2     1941.71     1974.50     39.19 o 
  -1  11   2       85.64       90.14      6.58 o 
   0  11   2     1211.19     1189.89     23.76 o 
   1  11   2     1574.98     1648.13     33.53 o 
   2  11   2       59.59       65.46      7.30 o 
   3  11   2     1134.13     1212.08     48.36 o 
  -4  12   2       55.89       65.22     28.78 o 
  -3  12   2      345.63      352.70     16.24 o 
  -2  12   2       28.23       36.42      6.23 o 
  -1  12   2      267.22      267.57     10.28 o 
   0  12   2      461.49      450.23     15.28 o 
   1  12   2       31.65       33.62      6.55 o 
   2  12   2      599.76      613.99     17.82 o 
   3  12   2       33.01       15.06      9.94 o 
  -3  13   2      145.71      151.30     12.09 o 
  -2  13   2     1554.46     1514.18     31.85 o 
  -1  13   2      644.97      617.73     20.59 o 
   0  13   2     1976.82     1998.68     44.26 o 
   1  13   2     1777.53     1797.48     41.10 o 
   2  13   2        7.99        9.70      7.22 o 
   3  13   2      851.03      842.31     27.51 o 
  -3  14   2       30.15       29.50     10.19 o 
  -2  14   2        3.35        7.19      6.65 o 
  -1  14   2      123.39      127.85      8.15 o 
   0  14   2      170.44      176.55     23.22 o 
   1  14   2       85.40       80.93     10.21 o 
   2  14   2       22.81       18.95      7.79 o 
   3  14   2       33.50        7.25     11.05 o 
  -3  15   2      186.10      170.85     22.84 o 
  -2  15   2     1602.69     1614.37     34.36 o 
  -1  15   2        3.97       14.05      7.40 o 
   0  15   2      458.58      401.12     18.93 o 
   1  15   2     1238.36     1234.37     37.91 o 
   2  15   2        6.13       17.03      8.19 o 
   3  15   2      547.72      563.35     23.85 o 
  -3  16   2        3.84       13.64     10.75 o 
  -2  16   2        1.73        9.12      7.49 o 
  -1  16   2       22.96       10.31      8.56 o 
   0  16   2       65.72       60.39     10.46 o 
   1  16   2      115.41       73.59     12.65 o 
   2  16   2       14.06       22.14     10.09 o 
  -2  17   2      619.07      598.49     24.09 o 
  -1  17   2      322.45      320.88     15.68 o 
   0  17   2      882.80      837.87     29.33 o 
   1  17   2      810.17      856.14     56.99 o 
   2  17   2        0.41        8.02     11.29 o 
  -2  18   2        1.30       -4.85      9.81 o 
  -1  18   2       49.72       39.99     11.00 o 
   0  18   2        4.05        3.56     10.21 o 
   1  18   2        0.91       -4.73     10.62 o 
   2  18   2       13.05       26.02     12.46 o 
  -1  19   2      132.71      116.50     13.36 o 
   0  19   2      362.60      331.48     18.68 o 
   1  19   2      827.60      762.59     40.91 o 
   0  20   2        2.76        4.25     11.40 o 
  -5   1   3      939.38      913.90     26.31 o 
  -4   1   3      115.95      114.56     11.16 o 
  -3   1   3     2184.99     2133.89    103.98 o 
  -2   1   3     4182.49     4021.03     72.13 o 
  -1   1   3       58.84       64.87     12.86 o 
   0   1   3     9952.72     8974.58    221.34 o 
   1   1   3     4363.71     4425.48     71.97 o 
   2   1   3      747.56      740.38     13.46 o 
   3   1   3     3550.69     3489.89     66.65 o 
   4   1   3      269.98      251.13     21.09 o 
  -5   2   3        0.43       -2.39     12.11 o 
  -4   2   3       73.52       68.86     10.29 o 
  -3   2   3      367.69      372.27     28.45 o 
  -2   2   3      856.53      859.60     17.12 o 
  -1   2   3      247.37      233.04      9.05 o 
   0   2   3      381.16      445.35     11.80 o 
   1   2   3      185.01      202.54      6.33 o 
   2   2   3       12.92       18.73      3.29 o 
   3   2   3       18.39        5.46      5.93 o 
   4   2   3       21.07       25.23     17.31 o 
  -4   3   3      201.55      192.89     12.76 o 
  -3   3   3     1568.84     1533.47     47.15 o 
  -2   3   3     6690.41     6619.19    106.73 o 
  -1   3   3      134.43      136.73      5.96 o 
   0   3   3     9460.26     9365.83    167.45 o 
   1   3   3     3601.94     3607.82     59.38 o 
   2   3   3      878.78      852.18     15.30 o 
   3   3   3     2882.28     2922.77     56.81 o 
   4   3   3      165.78      179.24     19.80 o 
  -4   4   3      296.28      288.38     14.95 o 
  -3   4   3       47.22       51.82      7.42 o 
  -2   4   3        2.62        6.50      2.76 o 
  -1   4   3     1519.35     1486.48     28.28 o 
   0   4   3      332.25      319.49      8.27 o 
   1   4   3      213.03      208.29      6.92 o 
   2   4   3     1517.06     1517.05     24.83 o 
   3   4   3       93.65       92.19      7.82 o 
   4   4   3      132.67      140.72     31.00 o 
  -4   5   3      135.61      148.59     12.28 o 
  -3   5   3     1968.34     1905.13     74.57 o 
  -2   5   3     2805.49     2762.00     45.79 o 
  -1   5   3       92.72       94.21      4.55 o 
   0   5   3     3702.00     3491.39     63.77 o 
   1   5   3     3750.94     3800.90     62.71 o 
   2   5   3      663.38      681.39     15.07 o 
   3   5   3     2070.99     2058.41     41.97 o 
   4   5   3      177.58      166.47     19.32 o 
  -4   6   3      431.35      459.07     33.52 o 
  -3   6   3      493.62      491.30     16.84 o 
  -2   6   3      589.05      550.88     11.60 o 
  -1   6   3     2096.46     1942.57     36.62 o 
   0   6   3      246.27      245.11      7.96 o 
   1   6   3     2290.97     2487.68     47.06 o 
   2   6   3      225.56      232.69      9.74 o 
   3   6   3       11.65        7.45      6.85 o 
   4   6   3      290.43      312.04     18.62 o 
  -4   7   3       97.87       94.54     15.68 o 
  -3   7   3     1013.25      953.46     33.13 o 
  -2   7   3     2608.98     2580.67     43.26 o 
  -1   7   3        3.95        8.75      3.53 o 
   0   7   3     4551.90     4379.55     79.87 o 
   1   7   3      940.51      929.80     22.91 o 
   2   7   3      224.82      232.99      8.47 o 
   3   7   3     1330.29     1352.66     38.70 o 
   4   7   3      130.62      129.57     15.51 o 
  -4   8   3      657.43      663.13     30.31 o 
  -3   8   3      542.61      549.59     24.14 o 
  -2   8   3      616.57      641.83     15.61 o 
  -1   8   3     2409.91     2324.01     51.06 o 
   0   8   3       80.85       81.90      5.14 o 
   1   8   3     1124.16     1112.25     26.44 o 
   2   8   3     1045.78     1094.72     26.63 o 
   3   8   3        0.27        9.32      7.65 o 
   4   8   3      334.26      357.95     43.39 o 
  -4   9   3      114.49      124.48     16.70 o 
  -3   9   3      642.84      604.64     19.83 o 
  -2   9   3     1491.42     1509.77     36.54 o 
  -1   9   3        0.86        2.46      4.18 o 
   0   9   3     3148.47     3095.71     57.74 o 
   1   9   3      673.33      676.90     18.57 o 
   2   9   3      388.00      406.75     13.84 o 
   3   9   3      513.24      556.73     18.66 o 
   4   9   3       72.08       78.92     18.92 o 
  -4  10   3      457.02      484.70     26.57 o 
  -3  10   3      340.35      333.81     22.98 o 
  -2  10   3      117.98      116.34      7.21 o 
  -1  10   3     2652.61     2559.81     48.63 o 
   0  10   3      354.73      347.90     11.73 o 
   1  10   3      665.06      652.59     32.11 o 
   2  10   3     2706.22     2756.12     59.01 o 
   3  10   3       24.28       35.61     12.81 o 
  -4  11   3       12.50       33.57     15.40 o 
  -3  11   3      223.67      234.39     16.01 o 
  -2  11   3      628.09      624.83     17.76 o 
  -1  11   3       34.54       51.41      5.95 o 
   0  11   3      433.06      438.41     14.02 o 
   1  11   3      498.27      516.98     16.72 o 
   2  11   3       12.54        8.59      6.96 o 
   3  11   3      456.35      496.98     21.17 o 
  -4  12   3      542.31      504.86     58.14 o 
  -3  12   3      543.43      561.51     20.21 o 
  -2  12   3      602.28      554.39     22.91 o 
  -1  12   3     1553.46     1570.87     32.32 o 
   0  12   3      637.41      676.04     25.71 o 
   1  12   3     1861.63     1888.49     52.77 o 
   2  12   3      838.83      933.20     38.11 o 
   3  12   3        0.41      -10.35     11.26 o 
  -3  13   3       98.80      101.87     11.17 o 
  -2  13   3      192.05      195.20      9.97 o 
  -1  13   3        0.25       -2.87      6.31 o 
   0  13   3      158.38      174.42     11.92 o 
   1  13   3      251.45      268.78     21.94 o 
   2  13   3       23.79       23.14      8.01 o 
   3  13   3      115.74      112.62     13.52 o 
  -3  14   3      248.48      246.01     21.67 o 
  -2  14   3      102.96       95.10      8.58 o 
  -1  14   3     2331.29     2281.97     45.35 o 
   0  14   3       71.42       86.51      7.83 o 
   1  14   3      596.92      576.69     23.60 o 
   2  14   3     1127.17     1226.90     32.48 o 
   3  14   3        1.62       -7.27     11.84 o 
  -3  15   3        0.80      -10.97     10.35 o 
  -2  15   3       39.79       50.71      8.08 o 
  -1  15   3       51.75       51.77      7.67 o 
   0  15   3      113.47      116.19     11.67 o 
   1  15   3       26.63       36.21     10.36 o 
   2  15   3        0.14       -4.34      9.40 o 
  -3  16   3      220.91      231.97     15.45 o 
  -2  16   3      175.25      174.83     10.64 o 
  -1  16   3      891.08      860.97     21.93 o 
   0  16   3      391.33      413.33     28.58 o 
   1  16   3      716.80      726.66     27.92 o 
   2  16   3      927.11      997.64     35.10 o 
  -2  17   3       26.62       28.34     10.38 o 
  -1  17   3       33.58       34.98     10.23 o 
   0  17   3       17.58       16.65     10.55 o 
   1  17   3       36.95       44.51     11.92 o 
   2  17   3        2.90       -6.06     12.05 o 
  -2  18   3      230.30      247.94     15.28 o 
  -1  18   3      908.95      922.82     32.61 o 
   0  18   3       13.02        5.68     10.98 o 
   1  18   3      386.98      361.25     20.17 o 
  -1  19   3        2.84       -1.93     11.48 o 
   0  19   3       27.13       25.09     11.93 o 
   1  19   3       16.75        8.75     12.27 o 
  -4   0   4     1507.41     1388.93     60.88 o 
  -3   0   4      333.23      309.34     21.84 o 
  -2   0   4     1476.15     1386.12     37.41 o 
  -1   0   4    10535.84    10348.38    360.66 o 
   0   0   4       88.62       85.23      8.48 o 
   1   0   4    10051.84     9852.20    287.63 o 
   2   0   4     2108.98     1943.64     43.65 o 
   3   0   4      863.46      842.34     29.43 o 
   4   0   4     1142.31     1126.79     61.25 o 
  -4   1   4        1.20       14.11     11.01 o 
  -3   1   4       11.64       13.09      7.62 o 
  -2   1   4       73.83       71.49      4.28 o 
  -1   1   4      347.92      343.21     12.37 o 
   0   1   4      322.56      352.84     12.85 o 
   1   1   4      399.37      457.93     12.06 o 
   2   1   4       18.98       20.71      4.48 o 
   3   1   4       55.89       53.07      6.52 o 
   4   1   4        0.94      -22.72     15.15 o 
  -4   2   4     1768.88     1645.05     41.30 o 
  -3   2   4      490.41      427.70     35.41 o 
  -2   2   4     4885.97     4783.38     85.99 o 
  -1   2   4     3970.28     3645.83     91.76 o 
   0   2   4       33.08       28.13      4.60 o 
   1   2   4     4982.73     4901.22     88.94 o 
   2   2   4     2062.83     2003.33     35.10 o 
   3   2   4      408.58      415.88     17.27 o 
   4   2   4     1202.70     1218.31     45.38 o 
  -4   3   4       39.24       28.04      9.72 o 
  -3   3   4      178.95      176.39      9.92 o 
  -2   3   4       72.21       63.76      5.09 o 
  -1   3   4       13.32       37.83     27.04 o 
   0   3   4     1575.15     1571.31     34.77 o 
   1   3   4       78.43       95.23      5.66 o 
   2   3   4       33.21       40.63      6.82 o 
   3   3   4      138.80      148.87     10.51 o 
   4   3   4        6.42        6.40     20.43 o 
  -4   4   4     1499.23     1419.88     37.14 o 
  -3   4   4      141.68      129.55     12.48 o 
  -2   4   4     1738.76     1771.75     30.47 o 
  -1   4   4     6306.57     6148.91    127.81 o 
   0   4   4      244.85      311.74     25.93 o 
   1   4   4     3990.25     3913.34     71.86 o 
   2   4   4     1215.26     1166.15     22.73 o 
   3   4   4      131.80      144.82     10.65 o 
   4   4   4     1137.32     1097.02     51.02 o 
  -4   5   4        0.12       12.75     11.57 o 
  -3   5   4      876.46      882.90     24.27 o 
  -2   5   4      166.11      159.03      5.73 o 
  -1   5   4      498.07      471.20     13.60 o 
   0   5   4      567.72      499.98     13.80 o 
   1   5   4      158.18      157.71      7.97 o 
   2   5   4      397.29      402.01     12.18 o 
   3   5   4      361.05      376.61     14.45 o 
   4   5   4        3.80       -1.13     16.40 o 
  -4   6   4      817.60      808.31     32.73 o 
  -3   6   4      250.91      236.23     11.41 o 
  -2   6   4     1527.85     1487.44     26.24 o 
  -1   6   4     3619.75     3534.90     74.97 o 
   0   6   4        3.59        5.48      3.71 o 
   1   6   4     3197.06     3189.25     68.06 o 
   2   6   4     1862.75     1847.23     33.50 o 
   3   6   4      514.20      510.04     17.12 o 
   4   6   4      594.97      622.98     32.78 o 
  -4   7   4       49.45       46.61     14.04 o 
  -3   7   4      689.34      655.16     26.19 o 
  -2   7   4      430.31      432.61     10.58 o 
  -1   7   4      435.11      411.09     16.87 o 
   0   7   4     1231.32     1204.28     24.57 o 
   1   7   4      381.15      394.20     13.96 o 
   2   7   4      695.30      707.95     27.53 o 
   3   7   4      507.50      524.53     18.03 o 
  -4   8   4      860.49      846.14     33.50 o 
  -3   8   4       26.96       30.81     10.60 o 
  -2   8   4     1582.94     1524.41     30.76 o 
  -1   8   4      752.18      666.54     21.92 o 
   0   8   4        6.17       11.83      4.64 o 
   1   8   4     1561.01     1599.88     36.88 o 
   2   8   4      400.38      405.28     14.36 o 
   3   8   4        2.14       -3.92      8.04 o 
  -4   9   4        0.35      -10.08     15.43 o 
  -3   9   4     1044.03      999.81     53.53 o 
  -2   9   4      711.13      741.24     17.85 o 
  -1   9   4      348.48      351.25     11.36 o 
   0   9   4     3271.55     3229.95     60.53 o 
   1   9   4       68.52       69.61      8.10 o 
   2   9   4      796.11      827.88     32.20 o 
   3   9   4      719.67      731.58     21.98 o 
  -4  10   4      322.94      336.32     44.01 o 
  -3  10   4       82.13       89.76     10.18 o 
  -2  10   4      538.82      523.91     14.76 o 
  -1  10   4      898.32      873.17     22.99 o 
   0  10   4        3.90       -1.18      5.09 o 
   1  10   4      509.28      498.46     22.32 o 
   2  10   4      707.77      765.54     20.65 o 
   3  10   4       87.62       92.05     12.05 o 
  -4  11   4       17.83        8.82     15.27 o 
  -3  11   4      730.48      741.10     39.59 o 
  -2  11   4      959.95      978.26     22.58 o 
  -1  11   4      520.54      491.37     15.95 o 
   0  11   4     2582.51     2566.69     55.95 o 
   1  11   4       82.84      101.86      8.74 o 
   2  11   4      788.92      795.38     23.77 o 
   3  11   4      550.93      573.49     25.55 o 
  -3  12   4       19.07       19.05      9.65 o 
  -2  12   4       14.42       19.01      6.61 o 
  -1  12   4      955.33      994.21     22.71 o 
   0  12   4        1.21      -11.81      7.88 o 
   1  12   4      614.32      644.49     20.32 o 
   2  12   4      106.72      120.90     11.04 o 
   3  12   4       11.51       15.06     11.90 o 
  -3  13   4      915.88      904.12     35.29 o 
  -2  13   4      526.68      540.64     16.32 o 
  -1  13   4      437.07      431.77     14.07 o 
   0  13   4     1341.41     1315.93     38.56 o 
   1  13   4      399.27      445.69     17.47 o 
   2  13   4      852.07      880.23     26.10 o 
   3  13   4      614.65      704.04     27.30 o 
  -3  14   4       38.51       45.72     11.16 o 
  -2  14   4      184.79      195.38     10.44 o 
  -1  14   4       15.57       20.45      7.20 o 
   0  14   4        2.97        2.30      7.09 o 
   1  14   4       24.42       24.40     10.31 o 
   2  14   4       75.46       97.14     11.25 o 
  -3  15   4      605.71      608.49     42.82 o 
  -2  15   4      374.54      352.42     13.55 o 
  -1  15   4      111.76      113.56      9.14 o 
   0  15   4     2063.24     2097.57     59.29 o 
   1  15   4       38.74       30.83     11.50 o 
   2  15   4      509.33      516.54     25.68 o 
  -2  16   4        6.57        2.76      8.11 o 
  -1  16   4       58.87       77.62     11.88 o 
   0  16   4       15.52        7.99     10.89 o 
   1  16   4       25.23       28.79     25.09 o 
   2  16   4       17.77       27.29     13.00 o 
  -2  17   4      350.48      379.02     18.43 o 
  -1  17   4      315.64      303.11     16.19 o 
   0  17   4      570.89      599.47     26.12 o 
   1  17   4      120.04      149.45     25.93 o 
  -1  18   4        0.05        4.47     11.36 o 
   0  18   4       21.86       23.94     12.43 o 
   1  18   4        1.48      -13.32     12.27 o 
  -4   1   5      297.52      292.68     17.55 o 
  -3   1   5     3361.82     3225.87     86.88 o 
  -2   1   5      415.67      365.00     11.75 o 
  -1   1   5     4837.56     4810.35    120.83 o 
   0   1   5     4225.13     3985.00    131.49 o 
   1   1   5      212.79      240.96      9.36 o 
   2   1   5     2270.20     2242.52     43.80 o 
   3   1   5      827.61      780.02     23.28 o 
   4   1   5      125.44      137.55     19.99 o 
  -4   2   5       54.77       58.67     10.34 o 
  -3   2   5       67.69       73.32     14.46 o 
  -2   2   5        8.73        5.28      3.91 o 
  -1   2   5       44.35       33.18      5.75 o 
   0   2   5        1.50        4.09      5.11 o 
   1   2   5      241.08      227.82     10.25 o 
   2   2   5       24.70       20.93      5.71 o 
   3   2   5       54.08       48.43      7.35 o 
  -4   3   5      403.12      399.17     17.82 o 
  -3   3   5     1891.95     1811.09     42.86 o 
  -2   3   5      309.04      300.49      9.63 o 
  -1   3   5     1889.42     1847.15     52.63 o 
   0   3   5     4268.16     4028.64     84.86 o 
   1   3   5      142.83      143.39      8.09 o 
   2   3   5     3842.73     3606.54     67.55 o 
   3   3   5      709.83      689.13     24.54 o 
  -4   4   5       51.08       51.61     10.47 o 
  -3   4   5        9.23       27.26      7.67 o 
  -2   4   5      525.41      526.90     13.56 o 
  -1   4   5      340.95      319.48     11.52 o 
   0   4   5      126.91      113.81      5.91 o 
   1   4   5      790.04      794.84     21.25 o 
   2   4   5       25.95       22.14      6.58 o 
   3   4   5      146.88      153.87     11.87 o 
  -4   5   5      182.61      191.68     17.00 o 
  -3   5   5     2230.42     2112.05     49.34 o 
  -2   5   5      190.38      191.80      6.80 o 
  -1   5   5     2173.16     2123.92     46.62 o 
   0   5   5     4137.61     4067.12    120.02 o 
   1   5   5      276.06      292.96     18.50 o 
   2   5   5     1295.74     1303.75     29.16 o 
   3   5   5      714.45      693.71     30.78 o 
  -4   6   5      216.29      226.47     18.78 o 
  -3   6   5       26.70       27.51     12.15 o 
  -2   6   5      693.52      672.01     14.43 o 
  -1   6   5      541.13      515.78     19.14 o 
   0   6   5      297.72      293.14      9.98 o 
   1   6   5      937.14      970.92     25.05 o 
   2   6   5      151.41      147.17      9.08 o 
   3   6   5      359.45      374.38     16.73 o 
  -4   7   5      151.87      124.60     16.49 o 
  -3   7   5     1047.89     1026.35     35.87 o 
  -2   7   5      276.54      260.85     10.91 o 
  -1   7   5     1405.68     1380.70     41.94 o 
   0   7   5     1651.92     1630.08     32.55 o 
   1   7   5       31.25       30.85      6.66 o 
   2   7   5     1484.08     1401.35     34.83 o 
   3   7   5      457.56      462.12     20.09 o 
  -4   8   5      306.35      313.80     27.46 o 
  -3   8   5       15.48       11.91     11.47 o 
  -2   8   5     1251.99     1214.67     27.52 o 
  -1   8   5      427.59      424.74     22.53 o 
   0   8   5      401.98      373.43     16.20 o 
   1   8   5     1111.81     1118.07     35.91 o 
   2   8   5      114.78      112.06     12.49 o 
   3   8   5      343.08      398.29     18.07 o 
  -4   9   5       93.84       91.30     16.65 o 
  -3   9   5      372.58      355.65     20.03 o 
  -2   9   5      249.11      257.52     10.11 o 
  -1   9   5      534.23      504.43     14.20 o 
   0   9   5     1125.19     1067.25     23.49 o 
   1   9   5      112.13      128.50      9.46 o 
   2   9   5      984.69      940.85     36.44 o 
   3   9   5      437.16      385.27     28.51 o 
  -4  10   5      450.24      466.54     25.15 o 
  -3  10   5       23.94       40.94     22.31 o 
  -2  10   5     1298.20     1308.25     28.17 o 
  -1  10   5      647.67      678.71     17.34 o 
   0  10   5      368.06      339.35     13.53 o 
   1  10   5     2058.69     2052.66     67.48 o 
   2  10   5        5.05        8.69      8.45 o 
   3  10   5      307.91      367.65     32.65 o 
  -3  11   5      532.14      561.87     25.97 o 
  -2  11   5        6.17        6.39      6.44 o 
  -1  11   5      166.41      166.84      8.81 o 
   0  11   5      905.65      901.40     29.75 o 
   1  11   5       48.42       35.34      8.16 o 
   2  11   5      213.81      211.34     13.83 o 
   3  11   5       85.00       92.19     15.53 o 
  -3  12   5       18.68        3.57     12.08 o 
  -2  12   5     1131.51     1165.76     26.57 o 
  -1  12   5      694.89      722.96     18.71 o 
   0  12   5      633.05      560.37     36.60 o 
   1  12   5      970.82     1054.07     28.37 o 
   2  12   5      121.44      147.35     22.97 o 
  -3  13   5       66.98       69.49     14.99 o 
  -2  13   5       81.28       90.81      8.78 o 
  -1  13   5      148.42      161.72      9.52 o 
   0  13   5       97.90      102.74     15.36 o 
   1  13   5       33.15       22.89     10.51 o 
   2  13   5      105.44      102.94     11.83 o 
  -3  14   5        6.16        0.04     13.98 o 
  -2  14   5     1169.63     1279.19     29.17 o 
  -1  14   5      308.89      360.99     14.27 o 
   0  14   5      263.67      251.84     12.52 o 
   1  14   5     1043.72     1093.70     36.72 o 
   2  14   5       49.15       71.07     12.43 o 
  -2  15   5        6.24       14.86      8.28 o 
  -1  15   5        0.37       17.42      9.75 o 
   0  15   5       80.79       95.97     10.00 o 
   1  15   5        2.85       -1.43     11.46 o 
   2  15   5       20.85       47.83     16.06 o 
  -2  16   5      624.84      642.09     24.06 o 
  -1  16   5      425.11      495.14     17.57 o 
   0  16   5      256.67      262.57     18.11 o 
   1  16   5      674.57      749.60     30.66 o 
  -1  17   5       33.77       47.35     13.08 o 
   0  17   5        5.34       -7.31     12.35 o 
   1  17   5        4.50        6.13     17.31 o 
   0  18   5       25.57       13.93     13.28 o 
  -4   0   6      398.53      384.56     29.35 o 
  -3   0   6      617.16      598.87     32.98 o 
  -2   0   6     3378.97     3341.84     87.39 o 
  -1   0   6       22.03       13.21      8.62 o 
   0   0   6     1116.84     1115.82     45.98 o 
   1   0   6     3140.93     3101.09     83.02 o 
   2   0   6        0.77        2.50      8.52 o 
   3   0   6     1244.96     1134.05     61.61 o 
  -4   1   6        2.44        5.92     11.72 o 
  -3   1   6        1.07       -2.51      8.74 o 
  -2   1   6       61.56       50.48      7.32 o 
  -1   1   6       32.60       30.41      6.94 o 
   0   1   6      203.72      189.65     20.03 o 
   1   1   6       46.76       49.32      8.53 o 
   2   1   6       67.08       63.66      7.33 o 
   3   1   6        1.42      -11.40      7.60 o 
  -4   2   6      398.68      378.26     21.79 o 
  -3   2   6      598.25      617.04     23.73 o 
  -2   2   6     2480.75     2423.32     45.91 o 
  -1   2   6      823.58      780.32     24.55 o 
   0   2   6     3653.79     3534.62     91.08 o 
   1   2   6     2083.32     2084.23     46.85 o 
   2   2   6        8.48       10.96      6.38 o 
   3   2   6     1060.46     1018.22     25.00 o 
  -4   3   6       16.77       16.22      9.73 o 
  -3   3   6      266.79      253.84     14.91 o 
  -2   3   6       28.43       29.51      5.24 o 
  -1   3   6      384.17      381.01     16.00 o 
   0   3   6       44.88       37.92      6.09 o 
   1   3   6       12.16        7.08      6.44 o 
   2   3   6      354.26      361.61     13.05 o 
   3   3   6        0.15       -4.89      7.73 o 
  -4   4   6      424.92      424.14     18.15 o 
  -3   4   6      328.41      340.83     14.90 o 
  -2   4   6     3241.13     3279.26     55.06 o 
  -1   4   6       51.70       40.62      5.97 o 
   0   4   6     1334.00     1285.58     37.20 o 
   1   4   6     2383.26     2281.72     51.07 o 
   2   4   6        0.70        1.11      6.78 o 
   3   4   6     1163.35     1106.34     32.03 o 
  -4   5   6      191.46      222.41     18.67 o 
  -3   5   6      208.53      197.47     11.68 o 
  -2   5   6        3.22        4.46      4.61 o 
  -1   5   6      758.26      751.92     32.10 o 
   0   5   6      320.21      320.09     24.06 o 
   1   5   6      453.08      447.39     20.99 o 
   2   5   6      183.72      179.73     10.12 o 
   3   5   6       29.52       25.93     10.34 o 
  -4   6   6      205.85      202.37     18.71 o 
  -3   6   6      229.69      259.45     17.38 o 
  -2   6   6     1622.59     1653.32     36.82 o 
  -1   6   6      307.12      304.84     12.47 o 
   0   6   6     1134.20     1096.73     33.06 o 
   1   6   6     1949.84     1917.58     44.25 o 
   2   6   6       10.28        1.35      7.72 o 
   3   6   6      585.17      585.41     23.29 o 
  -4   7   6      132.04      147.83     17.78 o 
  -3   7   6      368.27      389.40     20.63 o 
  -2   7   6        0.37        5.21      4.96 o 
  -1   7   6      940.90      935.83     24.40 o 
   0   7   6      681.93      655.25     23.42 o 
   1   7   6      216.90      206.64     11.12 o 
   2   7   6     1060.64      996.96     27.70 o 
   3   7   6        2.46       10.89     16.82 o 
  -4   8   6      235.34      233.20     32.95 o 
  -3   8   6      123.81      155.72     15.44 o 
  -2   8   6     1055.54     1077.37     24.09 o 
  -1   8   6      503.06      480.17     16.55 o 
   0   8   6     1387.62     1381.08     40.51 o 
   1   8   6      995.63     1025.70     27.39 o 
   2   8   6        1.23       -3.06      8.33 o 
   3   8   6      635.91      630.07     64.06 o 
  -4   9   6      333.89      324.98     22.99 o 
  -3   9   6      448.85      487.10     58.35 o 
  -2   9   6       46.96       57.68      9.05 o 
  -1   9   6     1303.07     1264.56     31.34 o 
   0   9   6      306.29      341.80     17.30 o 
   1   9   6      314.50      305.44     13.56 o 
   2   9   6      509.26      536.69     26.19 o 
   3   9   6       63.99       67.53     20.64 o 
  -3  10   6       34.72       25.14     12.45 o 
  -2  10   6      666.63      689.87     18.67 o 
  -1  10   6       91.88       99.92      7.74 o 
   0  10   6      353.57      350.28     17.67 o 
   1  10   6      599.60      624.71     33.32 o 
   2  10   6        4.56        3.46      8.95 o 
  -3  11   6      657.45      689.58     30.18 o 
  -2  11   6      131.64      145.52     10.98 o 
  -1  11   6     1041.23     1050.95     24.38 o 
   0  11   6      213.47      229.16     14.49 o 
   1  11   6      100.86       78.31      9.79 o 
   2  11   6      794.09      855.55     63.44 o 
  -3  12   6       17.88       27.43     13.96 o 
  -2  12   6      296.96      319.41     12.71 o 
  -1  12   6        5.32       13.01      7.70 o 
   0  12   6       27.86       27.19     10.08 o 
   1  12   6      259.73      277.82     14.04 o 
   2  12   6       25.59       20.92     10.42 o 
  -3  13   6      237.89      268.04     20.33 o 
  -2  13   6        0.33       -3.54      7.73 o 
  -1  13   6      828.71      877.55     25.13 o 
   0  13   6      670.63      745.73     48.84 o 
   1  13   6      320.29      300.52     18.19 o 
   2  13   6      610.00      641.06     41.94 o 
  -2  14   6       22.24       30.38      8.65 o 
  -1  14   6      103.93      137.81     11.27 o 
   0  14   6       85.94      100.13     13.51 o 
   1  14   6       45.30       58.40     12.94 o 
  -2  15   6       34.86       35.34      9.31 o 
  -1  15   6      734.67      769.40     36.06 o 
   0  15   6      206.64      256.41     15.70 o 
   1  15   6      117.91      101.69     14.61 o 
  -1  16   6        2.31       -2.34      9.53 o 
   0  16   6       22.72       10.70     12.76 o 
  -4   1   7      839.48      797.55     39.52 o 
  -3   1   7      510.09      513.02     22.66 o 
  -2   1   7      547.93      522.44     16.16 o 
  -1   1   7     2473.90     2435.58     64.76 o 
   0   1   7      341.76      347.22     16.77 o 
   1   1   7     1255.94     1289.47     39.77 o 
   2   1   7     1629.42     1531.47     32.98 o 
   3   1   7        7.16        9.94      8.73 o 
  -4   2   7        7.93        2.34     10.25 o 
  -3   2   7       41.57       48.45     21.41 o 
  -2   2   7      170.38      164.51     11.90 o 
  -1   2   7       25.58       22.40      7.95 o 
   0   2   7      378.56      382.75     14.55 o 
   1   2   7       43.43       35.16      7.88 o 
   2   2   7        7.57       11.73     11.64 o 
   3   2   7        9.98        2.10      8.64 o 
  -4   3   7      612.20      619.03     23.28 o 
  -3   3   7      544.88      579.76     24.15 o 
  -2   3   7      400.91      431.12     15.95 o 
  -1   3   7     2655.38     2633.01     69.94 o 
   0   3   7      300.20      269.92     14.84 o 
   1   3   7     1490.21     1466.38     30.89 o 
   2   3   7     1017.44      994.71     24.48 o 
   3   3   7        0.26       -3.66     10.77 o 
  -4   4   7        0.65       -8.71     20.30 o 
  -3   4   7      148.07      142.74     11.52 o 
  -2   4   7      132.28      138.19      8.13 o 
  -1   4   7       20.58       17.20      6.52 o 
   0   4   7      135.74      117.85     10.29 o 
   1   4   7      266.89      231.37     18.97 o 
   2   4   7       94.44       62.18      9.68 o 
   3   4   7      118.54      116.67     13.77 o 
  -4   5   7      666.71      666.88     30.58 o 
  -3   5   7      331.37      361.78     16.14 o 
  -2   5   7      275.36      285.83     10.71 o 
  -1   5   7     2263.77     2359.57     70.94 o 
   0   5   7       99.85       84.54      9.95 o 
   1   5   7      766.68      742.56     22.50 o 
   2   5   7     1075.51     1051.55     25.28 o 
  -4   6   7       20.31       20.75     14.59 o 
  -3   6   7      308.45      334.26     20.30 o 
  -2   6   7      448.73      438.29     14.53 o 
  -1   6   7       53.40       51.47      8.00 o 
   0   6   7      785.76      743.48     25.80 o 
   1   6   7       88.05       93.17      9.40 o 
   2   6   7      103.73      104.23     10.93 o 
  -3   7   7      423.60      448.03     23.55 o 
  -2   7   7      389.25      403.02     20.58 o 
  -1   7   7     1201.63     1215.05     36.71 o 
   0   7   7      103.27       91.13     20.02 o 
   1   7   7      646.91      631.14     20.85 o 
   2   7   7      515.61      542.17     27.00 o 
  -3   8   7      390.51      430.51     51.95 o 
  -2   8   7      468.50      500.98     16.52 o 
  -1   8   7       35.38       19.73      8.85 o 
   0   8   7      903.87      864.68     29.23 o 
   1   8   7      191.45      172.01     16.78 o 
   2   8   7      183.69      153.64     23.27 o 
  -3   9   7      217.62      232.42     17.95 o 
  -2   9   7      161.01      163.08     10.94 o 
  -1   9   7      642.30      683.39     25.64 o 
   0   9   7      160.55      161.80     12.83 o 
   1   9   7      456.46      453.39     18.11 o 
   2   9   7      307.75      322.90     18.06 o 
  -3  10   7      204.79      251.96     25.31 o 
  -2  10   7      478.95      492.38     16.17 o 
  -1  10   7        7.23       -5.18      9.10 o 
   0  10   7      694.22      622.37     30.33 o 
   1  10   7      389.84      409.89     20.39 o 
   2  10   7       79.10       82.84     11.65 o 
  -3  11   7       66.78       74.70     15.69 o 
  -2  11   7        8.44        4.40      7.76 o 
  -1  11   7      544.10      563.25     29.67 o 
   0  11   7        8.75       -0.58      9.91 o 
   1  11   7       59.13       45.05      9.89 o 
   2  11   7      223.44      256.37     15.51 o 
  -2  12   7      442.14      507.45     19.88 o 
  -1  12   7        7.71       12.06      8.54 o 
   0  12   7      924.45      910.92     32.28 o 
   1  12   7      255.75      277.05     14.83 o 
  -2  13   7       15.44       16.53      9.58 o 
  -1  13   7       68.04       75.68     10.14 o 
   0  13   7       75.93       88.39     15.22 o 
   1  13   7       58.84       49.80     12.73 o 
  -2  14   7      439.42      481.07     19.48 o 
  -1  14   7       31.40       33.95      9.86 o 
   0  14   7      507.05      538.98     25.54 o 
   1  14   7      251.06      253.95     18.52 o 
  -1  15   7       26.88       31.06     10.35 o 
   0  15   7       13.39       -3.47     12.58 o 
  -3   0   8      742.05      822.51     43.28 o 
  -2   0   8      759.99      741.05     35.49 o 
  -1   0   8      251.22      272.28     20.86 o 
   0   0   8     2800.29     2721.41    103.45 o 
   1   0   8      105.16      111.92     16.41 o 
   2   0   8      759.48      709.07     29.07 o 
  -3   1   8        0.23       14.19     11.40 o 
  -2   1   8       76.46       57.57     10.22 o 
  -1   1   8       46.30       38.04     10.01 o 
   0   1   8       21.21        2.98      8.65 o 
   1   1   8        5.14        9.55      9.43 o 
   2   1   8        9.91       11.09      8.40 o 
  -3   2   8     1126.02     1174.41     38.77 o 
  -2   2   8      672.65      659.78     23.17 o 
  -1   2   8      701.79      702.34     24.63 o 
   0   2   8     1497.64     1498.01     43.73 o 
   1   2   8      195.39      173.61     15.50 o 
   2   2   8      723.45      678.88     38.01 o 
  -3   3   8        8.20        7.72     11.14 o 
  -2   3   8       26.43       34.51      9.85 o 
  -1   3   8      145.54      116.59     11.25 o 
   0   3   8       12.37        7.25     12.78 o 
   1   3   8      125.70      126.02     18.49 o 
   2   3   8        7.79        3.97      9.53 o 
  -3   4   8      830.73      878.01     40.73 o 
  -2   4   8      385.43      407.37     17.37 o 
  -1   4   8      241.21      239.93     17.87 o 
   0   4   8     1873.91     1960.27     64.75 o 
   1   4   8       46.95       46.37     16.68 o 
   2   4   8      458.74      468.83     19.58 o 
  -3   5   8       15.25       28.84      9.99 o 
  -2   5   8      295.56      305.74     17.30 o 
  -1   5   8      192.34      176.98     26.84 o 
   0   5   8       48.47       25.29      9.90 o 
   1   5   8      163.43      147.77     13.54 o 
   2   5   8      103.35       88.79     11.22 o 
  -3   6   8      568.81      640.19     28.14 o 
  -2   6   8      309.25      364.59     13.71 o 
  -1   6   8      185.49      186.56     13.26 o 
   0   6   8      969.20     1000.13     32.88 o 
   1   6   8      194.01      195.98     12.74 o 
   2   6   8      397.95      398.95     21.29 o 
  -3   7   8        1.73        9.36     13.42 o 
  -2   7   8      320.16      337.36     18.61 o 
  -1   7   8      237.78      233.19     21.07 o 
   0   7   8       12.33       -3.19     15.29 o 
   1   7   8      376.87      373.44     21.51 o 
   2   7   8       59.37       60.09     11.55 o 
  -3   8   8      338.27      396.30     23.59 o 
  -2   8   8      288.13      294.97     14.08 o 
  -1   8   8      257.45      272.97     23.22 o 
   0   8   8      554.43      553.93     29.98 o 
   1   8   8       27.80       27.06      9.70 o 
   2   8   8      117.20      144.34     13.48 o 
  -3   9   8       15.57       33.88     17.72 o 
  -2   9   8      343.46      371.15     16.33 o 
  -1   9   8      484.21      466.89     22.21 o 
   0   9   8       17.70       14.01     10.45 o 
   1   9   8      524.88      537.59     20.70 o 
  -2  10   8       93.84      107.02     10.70 o 
  -1  10   8       57.37       52.17     11.42 o 
   0  10   8      253.03      258.65     22.60 o 
   1  10   8       80.88      107.68     23.94 o 
  -2  11   8      282.64      302.79     14.72 o 
  -1  11   8      552.69      588.81     25.76 o 
   0  11   8       15.87        5.04     10.98 o 
   1  11   8      705.83      723.19     32.27 o 
  -2  12   8       53.70       64.44     12.01 o 
  -1  12   8        2.18        9.30     10.29 o 
   0  12   8      243.24      271.03     33.09 o 
  -1  13   8      326.38      376.01     17.07 o 
   0  13   8       14.44       28.21     12.69 o 
  -3   1   9       15.92       17.15     13.02 o 
  -2   1   9     1094.03     1159.91     36.02 o 
  -1   1   9      540.69      524.86     44.45 o 
   0   1   9      481.00      467.96     21.77 o 
   1   1   9      983.59     1004.88     56.09 o 
  -3   2   9       20.47       -5.57     12.13 o 
  -2   2   9        1.00      -13.03      8.69 o 
  -1   2   9       39.75       40.22     13.97 o 
   0   2   9        4.99       11.73     12.79 o 
   1   2   9        8.97       -4.24     10.76 o 
  -3   3   9       26.23       37.85     11.04 o 
  -2   3   9      840.03      862.43     36.81 o 
  -1   3   9      300.93      275.46     29.97 o 
   0   3   9      143.04      146.48     23.98 o 
   1   3   9      938.24      897.44     31.57 o 
  -3   4   9       73.89       88.29     12.04 o 
  -2   4   9        0.53       -2.03      8.07 o 
  -1   4   9       59.15       46.49     11.52 o 
   0   4   9      161.09      141.43     13.32 o 
   1   4   9       18.46        4.48     11.19 o 
  -3   5   9        0.78        2.58     19.53 o 
  -2   5   9      804.08      908.40     41.07 o 
  -1   5   9      355.44      382.29     29.28 o 
   0   5   9      258.01      273.71     39.84 o 
   1   5   9      670.61      648.79     26.90 o 
  -3   6   9      105.78      138.02     17.05 o 
  -2   6   9        7.32        3.04      9.19 o 
  -1   6   9      156.41      158.21     16.61 o 
   0   6   9      209.14      188.79     15.05 o 
   1   6   9        1.78      -10.15     11.52 o 
  -2   7   9      334.81      392.91     16.78 o 
  -1   7   9      272.50      274.13     17.20 o 
   0   7   9       82.80       95.58     24.33 o 
   1   7   9      545.89      516.83     24.93 o 
  -2   8   9       14.00       25.54      9.81 o 
  -1   8   9      343.56      314.06     18.18 o 
   0   8   9      220.81      198.84     32.19 o 
   1   8   9       19.19       27.87     25.09 o 
  -2   9   9      162.45      190.87     16.41 o 
  -1   9   9      170.92      189.88     15.58 o 
   0   9   9       24.08       34.30     12.17 o 
  -1  10   9      286.97      328.13     19.34 o 
   0  10   9      298.82      260.36     17.76 o 
  -1  11   9       92.10      104.49     29.33 o 
  -2   0  10      109.23       78.41     16.41 o 
  -1   0  10      554.58      527.77     32.83 o 
   0   0  10      207.46      216.77     22.53 o 
  -2   1  10        1.35        2.09      9.73 o 
  -1   1  10       37.98       28.16     10.90 o 
   0   1  10       37.27       40.25     11.79 o 
  -2   2  10        3.46        8.77     10.09 o 
  -1   2  10      767.16      757.30     28.43 o 
   0   2  10      302.44      287.01     26.63 o 
  -2   3  10       84.41       78.82     11.94 o 
  -1   3  10        0.43        1.57     10.02 o 
   0   3  10       29.49       40.11     11.64 o 
  -2   4  10       10.02        7.20     10.61 o 
  -1   4  10      647.16      588.78     47.65 o 
   0   4  10      195.15      218.68     38.93 o 
  -2   5  10      120.98      108.94     11.27 o 
  -1   5  10        6.24       10.58     11.03 o 
   0   5  10      148.17      137.33     14.54 o 
  -1   6  10      391.95      367.75     29.41 o 
   0   6  10      209.07      219.36     17.38 o 
  -1   7  10        4.28        4.80     11.95 o 
                                                 
